# Supplementary material for: Versatile Photo/Electricity Responsive Properties of a Coordination Polymer Based on Extended Viologen Ligands
Source: Membranes (Basel). 2022 Feb 28;12(3):277. doi: 10.3390/membranes12030277 (PMC8955544; doi:10.3390/membranes12030277)
Supplement: Supplementary file 1 [file membranes-12-00277-s001.zip]

Archive with 1 entries (1 files):
- membranes-1584929-supplementary.pdf
